# Supplementary material for: Tough hydrogel-coated containment capsule of magnetic liquid metal for remote gastrointestinal operation
Source: Natl Sci Rev. 2025 Feb 11;12(4):nwaf042. doi: 10.1093/nsr/nwaf042 (PMC11892562; doi:10.1093/nsr/nwaf042)
Supplement: nwaf042_Supplemental_Files [file nwaf042_supplemental_files.zip]

Archive with 11 entries (11 files):
- Movie S1.mp4
- Movie S10.mp4
- Movie S2.mp4
- Movie S3.mp4
- Movie S4.mp4
- Movie S5.mp4
- Movie S6.mp4
- Movie S7.mp4
- Movie S8.mp4
- Movie S9.mp4
- Supplementary data.pdf
